# Supplementary material for: The relevance and application of measures of thermal tolerance to fish ecology, conservation and aquaculture
Source: Conserv Physiol. 2026 Jul 7;14(1):coag044. doi: 10.1093/conphys/coag044 (PMC13339953; doi:10.1093/conphys/coag044)
Supplement: Web_Material_coag044 [file web_material_coag044.zip]

Archive with 1 entries (1 files):
- Supplemental File_Submitted_coag044.pdf
